# Supplementary material for: The Role of Adjuvant Radiotherapy for the Treatment of Resected High-Risk Stage III Cutaneous Melanoma in the Era of Modern Systemic Therapies
Source: Cancers (Basel). 2023 Dec 16;15(24):5867. doi: 10.3390/cancers15245867 (PMC10741555; doi:10.3390/cancers15245867)
Supplement: Supplementary file 1 [file cancers-15-05867-s001.zip]

Archive with 1 entries (1 files):
- cancers-2741865-supplementary.pdf
